# Supplementary material for: Silica@zirconia Core@shell Nanoparticles for Nucleic Acid Building Block Sorption
Source: Nanomaterials (Basel). 2021 Aug 25;11(9):2166. doi: 10.3390/nano11092166 (PMC8468278; doi:10.3390/nano11092166)
Supplement: Supplementary file 1 [file nanomaterials-11-02166-s001.zip]

Archive with 1 entries (1 files):
- nanomaterials-1303495-supplementary.pdf
